# Supplementary material for: First detection of Amblyomma lepidum (Dönitz, 1909) in Zimbabwe
Source: Exp Appl Acarol. 2025 Apr 10;94(3):50. doi: 10.1007/s10493-025-01017-7 (PMC11985559; doi:10.1007/s10493-025-01017-7)
Supplement: Supplementary file 1 — Supplementary Material 1 [file 10493_2025_1017_MOESM1_ESM.xlsx]

## Sheet: Sheet1
First report of Amblyomma lepidum (Dönitz, 1808) in Zimbabwe
Andeliza Smit1*, Stephen Mandara1,2*, Zinathi Dlamkile1, Darshana Morar-Leather1, Anna-Mari Bosman3, Luis Neves1,4
1. Tick Research Group, Department of Veterinary Tropical Diseases, Faculty of Veterinary Science, Onderstepoort, South Africa.
2. Department of Animal Production Sciences, Marondera University of Agricultural Sciences and Technology, Marondera, Zimbabwe.
3. Department of Biomedical Sciences, Faculty of Science, Arcadia Campus, Tshwane University of Technology, Pretoria, South Africa.
4. Biotechnology Center, Eduardo Mondlane University, Maputo, Mozambique.
*andelizasmit@yahoo.com
*stevemandara@gmail.com
Experimental and Applied Acarology
Online Resource 1: Genbank accession numbers for sequences used during this study to construct phylogenetic topologies. This includes samples from this study and reference sequences. Include the sample code, species name, GenBank accession number, country of origin, collection site, GPS coordinates, sex, life stage and host from which it was collected.
Inhouse Sample code	Species	Genbank accession number		Country	Collection site	GPS co-ordinates	Sex	Life stage	Host
		12S rRNA	16S rRNA
	Amblyomma eburneum	PP073828	-	Mozambique				Adult	Syncerus caffer
	Amblyomma eburneum	PP073831	-	Mozambique				Adult	Tragelaphus oryx
	Amblyomma eburneum	PP073832	PP666839	Mozambique				Adult	Syncerus caffer
	Amblyomma eburneum	PP073829	PP666836	Mozambique				Adult	Syncerus caffer
	Amblyomma eburneum	PP073826	PP073742	Mozambique				Adult	Syncerus caffer
	Amblyomma eburneum	-	PP666835	Mozambique				Adult	Syncerus caffer
	Amblyomma exornatum	-	PP835227	South Africa	Pretoria
	Amblyomma exornatum	-	MN150173	South Africa					Varanus albigularis
A gemma RCM2	Amblyomma gemma	Pending	Pending				Male	Adult
A gemma RCF1	Amblyomma gemma	-	Pending				Female	Adult
A gemma RCF2	Amblyomma gemma	Pending	Pending				Female	Adult
	Amblyomma gemma	KX377407	-	Ethiopia	Oromia
	Amblyomma hebraeum	-	L34316					Adult
	Amblyomma hebraeum	-	KY457512	South Africa	Soutpan
	Amblyomma hebraeum	-	ON800825	South Africa	Soutpan
	Amblyomma hebraeum	MH751460	-	South Africa					Bos taurus
	Amblyomma hebraeum	MH751461	-	South Africa					Bos taurus
	Amblyomma hebraeum	MZ351123	-	Eswatini				Adult
	Amblyomma hebraeum	MZ351124	-	Eswatini				Larva
	Amblyomma hebraeum	AF150049	-	Zimbabwe					Bos taurus
	Amblyomma latum	OL741735	OL741735	Ghana				Adult	Python regius
T34M1	Amblyomma lepidum	Pending	Pending	Zimbabwe	Mazowe	17°27'16.8"S, 30°57'50.3"E	Male	Adult	Bos taurus
T34M2	Amblyomma lepidum	Pending	Pending	Zimbabwe	Mazowe	17°27'16.8"S, 30°57'50.3"E	Male	Adult	Bos taurus
T34M3	Amblyomma lepidum	Pending	Pending	Zimbabwe	Mazowe	17°27'16.8"S, 30°57'50.3"E	Male	Adult	Bos taurus
T34M4	Amblyomma lepidum	Pending	Pending	Zimbabwe	Mazowe	17°27'16.8"S, 30°57'50.3"E	Male	Adult	Bos taurus
T34M5	Amblyomma lepidum	-	Pending	Zimbabwe	Mazowe	17°27'16.8"S, 30°57'50.3"E	Male	Adult	Bos taurus
T34F1	Amblyomma lepidum	Pending	Pending	Zimbabwe	Mazowe	17°27'16.8"S, 30°57'50.3"E	Female	Adult	Bos taurus
T34F2	Amblyomma lepidum	-	Pending	Zimbabwe	Mazowe	17°27'16.8"S, 30°57'50.3"E	Female	Adult	Bos taurus
T34F3	Amblyomma lepidum	Pending	Pending	Zimbabwe	Mazowe	17°27'16.8"S, 30°57'50.3"E	Female	Adult	Bos taurus
T34F4	Amblyomma lepidum	Pending	Pending	Zimbabwe	Mazowe	17°27'16.8"S, 30°57'50.3"E	Female	Adult	Bos taurus
T34F5	Amblyomma lepidum	Pending	Pending	Zimbabwe	Mazowe	17°27'16.8"S, 30°57'50.3"E	Female	Adult	Bos taurus
T34F6	Amblyomma lepidum	Pending	Pending	Zimbabwe	Mazowe	17°27'16.8"S, 30°57'50.3"E	Female	Adult	Bos taurus
T34F7	Amblyomma lepidum	Pending	Pending	Zimbabwe	Mazowe	17°27'16.8"S, 30°57'50.3"E	Female	Adult	Bos taurus
T34F8	Amblyomma lepidum	Pending	Pending	Zimbabwe	Mazowe	17°27'16.8"S, 30°57'50.3"E	Female	Adult	Bos taurus
T2M1	Amblyomma lepidum	Pending	-	Zimbabwe	Shurugwi	19°49'31.9"S, 30°25'27.1"E	Male	Adult	Bos taurus
T2M2	Amblyomma lepidum	Pending	Pending	Zimbabwe	Shurugwi	19°49'31.9"S, 30°25'27.1"E	Male	Adult	Bos taurus
T2M3	Amblyomma lepidum	Pending	Pending	Zimbabwe	Shurugwi	19°49'31.9"S, 30°25'27.1"E	Male	Adult	Bos taurus
T2M4	Amblyomma lepidum	Pending	Pending	Zimbabwe	Shurugwi	19°49'31.9"S, 30°25'27.1"E	Male	Adult	Bos taurus
T2M5	Amblyomma lepidum	Pending	Pending	Zimbabwe	Shurugwi	19°49'31.9"S, 30°25'27.1"E	Male	Adult	Bos taurus
T2M6	Amblyomma lepidum	Pending	Pending	Zimbabwe	Shurugwi	19°49'31.9"S, 30°25'27.1"E	Male	Adult	Bos taurus
T2M7	Amblyomma lepidum	Pending	Pending	Zimbabwe	Shurugwi	19°49'31.9"S, 30°25'27.1"E	Male	Adult	Bos taurus
T2M8	Amblyomma lepidum	Pending	Pending	Zimbabwe	Shurugwi	19°49'31.9"S, 30°25'27.1"E	Male	Adult	Bos taurus
T2M9	Amblyomma lepidum	Pending	Pending	Zimbabwe	Shurugwi	19°49'31.9"S, 30°25'27.1"E	Male	Adult	Bos taurus
T2M10	Amblyomma lepidum	Pending	Pending	Zimbabwe	Shurugwi	19°49'31.9"S, 30°25'27.1"E	Male	Adult	Bos taurus
T2M11	Amblyomma lepidum	Pending	Pending	Zimbabwe	Shurugwi	19°49'31.9"S, 30°25'27.1"E	Male	Adult	Bos taurus
T2M12	Amblyomma lepidum	Pending	Pending	Zimbabwe	Shurugwi	19°49'31.9"S, 30°25'27.1"E	Male	Adult	Bos taurus
T2F1	Amblyomma lepidum	Pending	Pending	Zimbabwe	Shurugwi	19°49'31.9"S, 30°25'27.1"E	Female	Adult	Bos taurus
T2F2	Amblyomma lepidum	Pending	Pending	Zimbabwe	Shurugwi	19°49'31.9"S, 30°25'27.1"E	Female	Adult	Bos taurus
T2F3	Amblyomma lepidum	-	Pending	Zimbabwe	Shurugwi	19°49'31.9"S, 30°25'27.1"E	Female	Adult	Bos taurus
A lepidum RCM2	Amblyomma lepidum	-	Pending				Male	Adult
A lepidum RCF1	Amblyomma lepidum	-	Pending				Female	Adult
	Amblyomma lepidum	LC612433	-	Sudan	Daarfur				Bos taurus
	Amblyomma lepidum	LC612434	-	Sudan	Daarfur				Bos taurus
	Amblyomma lepidum	LC612435	-	Sudan	Daarfur				Bos taurus
	Amblyomma lepidum	LC612436	-	Sudan	Daarfur				Bos taurus
	Amblyomma lepidum	LC612437	-	Sudan	Daarfur				Bos taurus
	Amblyomma lepidum	LC612438	-	Sudan	Daarfur				Bos taurus
	Amblyomma lepidum	LC612439	-	Sudan	Daarfur				Bos taurus
	Amblyomma lepidum	KP987776	KP987777	Israel					Ovis aries
	Amblyomma marmoreum	KY457515	KY457515	South Africa	Irene
	Amblyomma marmoreum	-	PP835230	South Africa	Pretoria
	Amblyomma marmoreum	-	PP835229	South Africa	Pretoria
	Amblyomma marmoreum	-	PP835221	South Africa	Pretoria
	Amblyomma rhinocerotus	AF150048	-	Zimbabwe					Diceros bicornis
	Amblyomma sparsum	OQ842962	OQ842962	Senegal	southwest Senegal
	Amblyomma sparsum	AF150047	-	Zimbabwe					Diceros bicornis
	Amblyomma tholloni	ON800831	ON800831	South Africa	Kruger National Park
	Amblyomma tholloni	KY457521	KY457521	South Africa	Kruger National Park
	Amblyomma tholloni	-	KP858502	Kenya	Shimba Hills			Adult
	Amblyomma tholloni	-	KP858503	Kenya	Shimba Hills			Adult
	Ambyomma variegatum	U95857	-
	Ambyomma variegatum	AF150046	-	Cote d'Ivoire					Bos taurus
	Ambyomma variegatum	JF949801	-	Nigeria	Barkin Ladi				Bos taurus
	Ambyomma variegatum	MH781752	MH781753	Sao Tome and Principe
	Ambyomma variegatum	JF826430	-
AVRCF2	Ambyomma variegatum	-	Pending				Female	Adult
	Ambyomma variegatum	-	MF627697	Sao Tome and Principe			Male	Adult
	Ambyomma variegatum	-	KU130403	Nigeria
	Ambyomma variegatum	-	JF949794	Nigeria	Lafia
	Ambyomma variegatum	-	L34312					Adult
	Dermscentor rhinocerinus	AF031850	-
	Dermscentor rhinocerinus	-	KY457526	South Africa	Kruger National Park
